# Supplementary material for: Identification and Analysis of Novel Inhibitors against NS3 Helicase and NS5B RNA-Dependent RNA Polymerase from Hepatitis C Virus 1b (Con1)
Source: Front Microbiol. 2017 Nov 2;8:2153. doi: 10.3389/fmicb.2017.02153 (PMC5701637; doi:10.3389/fmicb.2017.02153)
Supplement: Supplementary file 1 [file Data_Sheet_1.XLSX]

## Sheet: Sheet1
plate	sample number	mp	mp	mp	ave	sd	Control	mp	mp	mp
AGP(2)	1	140	141	153	144.667	7.23418	positive control	71	69	56
	2	132	143	149	141.333	8.62168	negative control	157	156	163
	3	138	151	156	148.333	9.29157
	4	149	155	160	154.667	5.50757
	5	146	152	157	151.667	5.50757
	6	145	156	166	155.667	10.504
	7	148	151	154	151	3
	8	155	161	162	159.333	3.78594
	9	134	146	150	143.333	8.32666
	10	134	151	148	144.333	9.07377
	11	149	144	154	149	5
	12	155	164	164	161	5.19615
	13	144	155	162	153.667	9.07377
	14	150	155	163	156	6.55744
	15	143	158	159	153.333	8.96289
	16	160	152	163	158.333	5.68624
	17	127	137	141	135	7.2111
	18	145	142	155	147.333	6.80686
	19	143	145	152	146.667	4.72582
	20	149	153	162	154.667	6.65833
	21	146	148	162	152	8.7178
	22	145	155	160	153.333	7.63763
	23	138	159	160	152.333	12.4231
	24	150	157	158	155	4.3589
	25	131	140	154	141.667	11.5902
	26	137	144	152	144.333	7.50555
	27	139	147	153	146.333	7.02377
	28	144	157	159	153.333	8.14453
	29	139	147	161	149	11.1355
	30	155	150	155	153.333	2.88675
	31	149	153	157	153	4
	32	149	153	159	153.667	5.03322
	33	119	143	149	137	15.8745
	34	130	145	148	141	9.64365
	35	137	142	156	145	9.84886
	36	145	154	154	151	5.19615
	37	146	153	159	152.667	6.50641
	38	140	154	159	151	9.84886
	39	145	155	167	155.667	11.0151												fucoidan fraction No.2
	40	146	159	159	154.667	7.50555
	41	132	140	150	140.667	9.0185
	42	129	147	153	143	12.49
	43	135	143	152	143.333	8.5049
	44	141	150	153	148	6.245
	45	144	153	157	151.333	6.65833
	46	150	146	161	152.333	7.76745
	47	144	160	156	153.333	8.32666
	48	146	155	159	153.333	6.65833
	49	136	142	145	141	4.58258
	50	137	139	146	140.667	4.72582
	51	136	148	156	146.667	10.0664
	52	146	155	163	154.667	8.5049
	53	146	149	162	152.333	8.5049
	54	151	153	156	153.333	2.51661
	55	148	148	162	152.667	8.0829
	56	150	152	167	156.333	9.29157
	57	121	129	144	131.333	11.6762
	58	132	145	150	142.333	9.29157
	59	134	148	152	144.667	9.45163
	60	146	161	167	158	10.8167
	61	143	156	159	152.667	8.5049
	62	163	159	162	161.333	2.08167
	63	148	148	159	151.667	6.35085
	64	148	162	160	156.667	7.57188
	65	134	143	147	141.333	6.65833
	66	130	150	156	145.333	13.6137
	67	141	152	155	149.333	7.37111
	68	151	158	156	155	3.60555
	69	144	153	159	152	7.54983
	70	153	158	165	158.667	6.02771
	71	144	150	159	151	7.54983
	72	160	156	164	160	4
	73	125	137	148	136.667	11.5036
	74	129	138	149	138.667	10.0167
	75	137	138	148	141	6.08276
	76	140	149	158	149	9
	77	138	145	153	145.333	7.50555
	78	151	158	158	155.667	4.04145
	79	148	153	164	155	8.18535
	80	148	152	156	152	4
AGP(3)	81	134	138	135	135.667	2.08167	positive control	57	54	52
	82	148	154	144	148.667	5.03322	negative control	150	154	159
	83	145	151	151	149	3.4641
	84	154	169	159	160.667	7.63763
	85	151	159	157	155.667	4.16333
	86	160	163	162	161.667	1.52753
	87	151	162	163	158.667	6.65833
	88	158	155	160	157.667	2.51661
	89	146	147	148	147	1
	90	150	155	146	150.333	4.50925
	91	151	149	153	151	2
	92	120	115	115	116.667	2.88675
	93	149	157	160	155.333	5.68624
	94	161	165	160	162	2.64575
	95	156	161	162	159.667	3.21455
	96	156	165	171	164	7.54983
	97	145	145	141	143.667	2.3094
	98	152	147	150	149.667	2.51661
	99	150	155	151	152	2.64575
	100	149	154	155	152.667	3.21455
	101	147	156	154	152.333	4.72582
	102	158	161	164	161	3
	103	153	158	152	154.333	3.21455
	104	155	161	165	160.333	5.03322
	105	144	148	151	147.667	3.51188
	106	152	153	152	152.333	0.57735
	107	153	156	151	153.333	2.51661
	108	159	161	163	161	2
	109	154	157	161	157.333	3.51188
	110	153	160	155	156	3.60555
	111	156	163	161	160	3.60555
	112	157	172	161	163.333	7.76745
	113	145	152	146	147.667	3.78594
	114	155	154	144	151	6.08276
	115	147	151	149	149	2
	116	152	160	159	157	4.3589
	117	153	151	161	155	5.2915
	118	160	160	156	158.667	2.3094
	119	161	149	153	155.667	6.1101
	120	161	165	166	164	2.64575
	121	145	149	149	147.667	2.3094
	122	149	152	155	152	3
	123	148	146	150	148	2
	124	151	157	157	155	3.4641
	125	150	154	153	152.333	2.08167
	126	153	159	156	156	3
	127	149	155	147	150.333	4.16333
	128	163	156	163	160.667	4.04145
	129	152	152	153	152.333	0.57735
	130	148	147	149	148	1
	131	149	158	153	153.333	4.50925
	132	151	160	157	156	4.58258
	133	154	154	157	155	1.73205
	134	161	162	165	162.667	2.08167
	135	159	162	159	160	1.73205
	136	157	154	163	158	4.58258
	137	151	154	149	151.333	2.51661
	138	151	154	150	151.667	2.08167
	139	157	159	151	155.667	4.16333
	140	152	159	155	155.333	3.51188
	141	159	164	158	160.333	3.21455
	142	148	164	162	158	8.7178
	143	158	141	147	143	8.62168
	144	154	164	170	162.667	8.0829
	145	150	144	146	146.667	3.05505
	146	147	144	144	145	1.73205
	147	151	158	150	153	4.3589
	148	153	155	149	152.333	3.05505
	149	158	155	151	154.667	3.51188
	150	152	166	166	161.333	8.0829
	151	149	154	156	153	3.60555
	152	154	164	158	158.667	5.03322
	153	141	152	143	145.333	5.85947
	154	143	153	155	150.333	6.4291
	155	149	153	148	150	2.64575
	156	154	162	161	159	4.3589
	157	152	164	155	157	6.245
	158	157	158	157	157.333	0.57735
	159	157	162	159	159.333	2.51661
	160	160	168	160	162.667	4.6188
AGP223a	161	138	141	136	138.333	2.51661	positive control	59	55	62
	162	140	137	137	138	1.73205	negative control	163	150	157
	163	130	128	134	130.667	3.05505
	164	143	137	146	142	4.58258
	165	141	138	143	140.667	2.51661
	166	142	147	154	147.667	6.02771
	167	146	138	140	141.333	4.16333
	168	147	142	150	146.333	4.04145
	169	135	132	137	134.667	2.51661
	170	135	129	138	134	4.58258
	171	143	140	145	142.667	2.51661
	172	145	138	149	144	5.56776
	173	138	136	145	139.667	4.72582
	174	147	144	151	147.333	3.51188
	175	139	142	145	142	3
	176	155	149	160	154.667	5.50757
	177	140	136	137	137.667	2.08167
	178	140	138	137	138.333	1.52753
	179	138	143	142	141	2.64575
	180	150	145	152	149	3.60555
	181	139	142	145	142	3
	182	150	148	151	149.667	1.52753
	183	144	138	151	144.333	6.50641
	184	149	147	152	149.333	2.51661
	185	140	134	133	135.667	3.78594
	186	135	146	140	140.333	5.50757
	187	143	139	147	143	4
	188	140	145	148	144.333	4.04145
	189	142	133	148	141	7.54983
	190	150	147	158	151.667	5.68624
	191	140	145	147	144	3.60555
	192	150	147	152	149.667	2.51661
	193	135	134	129	132.667	3.21455
	194	133	137	137	135.667	2.3094
	195	142	141	136	139.667	3.21455
	196	144	140	148	144	4
	197	143	138	141	140.667	2.51661
	198	140	146	148	144.667	4.16333
	199	145	141	148	144.667	3.51188
	200	149	144	155	149.333	5.50757
	201	138	137	132	135.667	3.21455
	202	139	135	134	136	2.64575
	203	141	133	136	136.667	4.04145
	204	142	137	146	141.667	4.50925
	205	138	131	134	134.333	3.51188
	206	146	144	149	146.333	2.51661
	207	139	140	142	140.333	1.52753
	208	148	146	151	148.333	2.51661
	209	139	128	135	134	5.56776
	210	135	132	138	135	3
	211	133	135	138	135.333	2.51661
	212	147	140	144	143.667	3.51188
	213	141	138	139	139.333	1.52753
	214	140	145	146	143.667	3.21455
	215	140	135	146	140.333	5.50757
	216	142	144	147	144.333	2.51661
	217	139	135	132	135.333	3.51188
	218	140	135	137	137.333	2.51661
	219	138	135	142	138.333	3.51188
	220	144	140	148	144	4
	221	147	141	140	142.667	3.78594
	222	150	149	152	150.333	1.52753
	223	143	139	144	142	2.64575
	224	142	146	147	145	2.64575
	225	141	135	140	138.667	3.21455
	226	136	138	138	137.333	1.1547
	227	141	133	138	137.333	4.04145
	228	141	135	147	141	6
	229	139	141	144	141.333	2.51661
	230	146	141	148	145	3.60555
	231	138	143	145	142	3.60555
	232	141	144	149	144.667	4.04145
	233	141	124	137	134	8.88819
	234	145	131	137	137.667	7.02377
	235	139	131	132	134	4.3589
	236	136	133	140	136.333	3.51188
	237	136	143	139	139.333	3.51188
	238	147	139	145	143.667	4.16333
	239	145	139	140	141.333	3.21455
	240	145	149	151	148.333	3.05505
DGW	241	133	147	140	140	7	positive control	72	65	61
	242	135	148	141	141.333	6.50641	negative control	158	158	162
	243	136	144	139	139.667	4.04145
	244	142	144	140	142	2
	245	144	153	148	148.333	4.50925
	246	144	160	152	152	8
	247	140	151	145	145.333	5.50757
	248	152	157	149	152.667	4.04145
	249	136	147	141	141.333	5.50757
	250	134	147	140	140.333	6.50641
	251	147	152	149	149.333	2.51661
	252	143	155	148	148.667	6.02771
	253	138	152	144	144.667	7.02377
	254	146	154	149	149.667	4.04145
	255	135	150	142	142.333	7.50555
	256	148	163	155	155.333	7.50555
	257	132	139	135	135.333	3.51188
	258	142	151	146	146.333	4.50925
	259	148	144	146	146	2
	260	148	155	151	151.333	3.51188
	261	148	143	150	147	3.60555
	262	150	152	143	148.333	4.72582
	263	142	139	140	140.333	1.52753
	264	138	154	145	145.667	8.02081
	265	140	151	145	145.333	5.50757
	266	139	145	141	141.667	3.05505
	267	133	146	139	139.333	6.50641
	268	145	149	140	144.667	4.50925
	269	140	150	146	145.333	5.03322
	270	145	153	148	148.667	4.04145
	271	139	149	145	144.333	5.03322
	272	148	158	152	152.667	5.03322
	273	138	142	144	141.333	3.05505
	274	136	151	144	143.667	7.50555
	275	142	149	145	145.333	3.51188
	276	144	157	150	150.333	6.50641
	277	137	141	145	141	4
	278	144	149	146	146.333	2.51661
	279	137	146	140	141	4.58258
	280	146	149	147	147.333	1.52753
	281	138	143	140	140.333	2.51661
	282	136	145	140	140.333	4.50925
	283	138	149	143	143.333	5.50757
	284	144	148	139	143.667	4.50925
	285	145	148	146	146.333	1.52753
	286	150	153	151	151.333	1.52753
	287	146	155	150	150.333	4.50925
	288	153	155	147	151.667	4.16333
	289	137	146	141	141.333	4.50925
	290	135	139	137	137	2
	291	133	135	147	138.333	7.57188
	292	135	145	144	141.333	5.50757
	293	138	144	141	141	3
	294	140	155	147	147.333	7.50555
	295	140	147	143	143.333	3.51188
	296	143	158	150	150.333	7.50555
	297	145	137	134	138.667	5.68624
	298	128	131	129	129.333	1.52753
	299	131	142	136	136.333	5.50757
	300	141	151	147	146.333	5.03322
	301	139	146	142	142.333	3.51188
	302	145	154	149	149.333	4.50925
	303	135	145	142	140.667	5.1316
	304	150	149	153	150.667	2.08167
	305	143	135	130	136	6.55744
	306	131	138	134	134.333	3.51188
	307	131	140	135	135.333	4.50925
	308	143	139	147	143	4
	309	138	149	143	143.333	5.50757
	310	142	139	143	141.333	2.08167
	311	141	146	147	144.667	3.21455
	312	140	153	146	146.333	6.50641
	313	126	139	132	132.333	6.50641
	314	125	137	143	135	9.16515
	315	135	145	139	139.667	5.03322
	316	131	149	140	140	9
	317	133	146	139	139.333	6.50641
	318	147	145	141	144.333	3.05505
	319	140	144	139	141	2.64575
	320	146	153	150	149.667	3.51188
lw-zxm	321	145	154	150	149.667	4.50925	positive control	59	77	68
	322	134	122	129	128.333	6.02771	negative control	152	149	153
	323	140	147	144	143.667	3.51188
	324	143	139	135	139	4
	325	141	158	149	149.333	8.5049
	326	140	137	129	135.333	5.68624
	327	146	154	155	151.667	4.93288
	328	143	160	151	151.333	8.5049
	329	141	137	131	136.333	5.03322
	330	142	136	131	136.333	5.50757
	331	147	164	155	155.333	8.5049
	332	137	154	150	147	8.88819
	333	142	159	150	150.333	8.5049
	334	144	157	150	150.333	6.50641
	335	140	155	149	148	7.54983
	336	149	160	154	154.333	5.50757
	337	144	155	150	149.667	5.50757
	338	146	136	139	140.333	5.1316
	339	140	122	130	130.667	9.0185
	340	149	168	158	158.333	9.50438
	341	112	96	109	105.667	8.5049
	342	149	144	146	146.333	2.51661
	343	139	153	146	146	7
	344	146	163	154	154.333	8.5049
	345	145	135	140	140	5
	346	140	131	138	136.333	4.72582
	347	138	127	132	132.333	5.50757
	348	146	157	151	151.333	5.50757
	349	137	121	127	128.333	8.0829
	350	143	142	142	142.333	0.57735
	351	142	161	151	151.333	9.50438
	352	146	163	157	155.333	8.62168
	353	138	131	134	134.333	3.51188
	354	140	133	136	136.333	3.51188
	355	137	119	122	126	9.64365
	356	127	145	138	136.667	9.07377
	357	142	121	130	131	10.5357
	358	144	142	143	143	1
	359	142	159	151	150.667	8.5049
	360	146	163	155	154.667	8.5049
	361	149	152	150	150.333	1.52753
	362	139	138	138	138.333	0.57735
	363	126	121	132	126.333	5.50757
	364	145	156	151	150.667	5.50757
	365	127	131	129	129	2
	366	149	159	153	153.667	5.03322
	367	142	162	152	152	10
	368	145	164	154	154.333	9.50438
	369	142	135	138	138.333	3.51188
	370	134	127	115	125.333	9.60902
	371	139	142	140	140.333	1.52753
	372	142	157	149	149.333	7.50555
	373	142	127	123	130.667	10.0167
	374	147	161	155	154.333	7.02377
	375	143	160	151	151.333	8.5049
	376	148	165	156	156.333	8.5049
	377	143	138	125	135.333	9.29157
	378	141	127	133	133.667	7.02377
	379	140	153	146	146.333	6.50641
	380	147	166	156	156.333	9.50438
	381	151	144	137	144	7
	382	152	143	148	147.667	4.50925
	383	144	158	151	151	7
	384	147	165	156	156	9
	385	148	137	124	136.333	12.0139
	386	145	135	129	136.333	8.0829
	387	144	157	150	150.333	6.50641
	388	151	162	156	156.333	5.50757
	389	130	123	111	121.333	9.60902
	390	150	149	157	152	4.3589
	391	139	156	148	147.667	8.5049
	392	148	165	156	156.333	8.5049
	393	148	121	134	134.333	13.5031
	394	143	135	138	138.667	4.04145
	395	137	125	116	126	10.5357
	396	135	136	135	135.333	0.57735
	397	147	110	128	128.333	18.5023
	398	145	157	153	151.667	6.1101
	399	140	155	147	147.333	7.50555
	400	147	159	153	153	6
1	401	142	152	147	147	5	positive control	55	59	63
	402	144	155	149	149.333	5.50757	negative control	159	166	151
	403	141	147	143	143.667	3.05505
	404	147	159	153	153	6
	405	148	159	153	153.333	5.50757
	406	149	158	154	153.667	4.50925
	407	148	155	151	151.333	3.51188
	408	147	164	155	155.333	8.5049
	409	149	160	154	154.333	5.50757
	410	144	151	147	147.333	3.51188
	411	142	149	146	145.667	3.51188
	412	149	159	155	154.333	5.03322
	413	145	154	150	149.667	4.50925
	414	147	154	150	150.333	3.51188
	415	145	154	149	149.333	4.50925
	416	154	163	159	158.667	4.50925
	417	152	147	152	150.333	2.88675
	418	153	160	156	156.333	3.51188
	419	152	155	153	153.333	1.52753
	420	148	161	154	154.333	6.50641
	421	153	158	155	155.333	2.51661
	422	153	149	154	152	2.64575
	423	149	155	151	151.667	3.05505
	424	155	162	158	158.333	3.51188
	425	152	160	155	155.667	4.04145
	426	155	159	149	154.333	5.03322
	427	150	158	153	153.667	4.04145
	428	144	155	150	149.667	5.50757
	429	148	157	153	152.667	4.50925
	430	149	156	153	152.667	3.51188
	431	143	162	153	152.667	9.50438
	432	159	161	160	160	1
	433	139	150	145	144.667	5.50757
	434	153	152	152	152.333	0.57735
	435	142	155	148	148.333	6.50641
	436	150	159	154	154.333	4.50925
	437	148	153	150	150.333	2.51661
	438	152	160	155	155.667	4.04145
	439	149	157	152	152.667	4.04145
	440	154	165	159	159.333	5.50757
	441	152	161	156	156.333	4.50925
	442	147	156	151	151.333	4.50925
	443	150	159	154	154.333	4.50925
	444	148	160	153	153.667	6.02771
	445	151	157	149	152.333	4.16333
	446	154	161	157	157.333	3.51188
	447	151	161	155	155.667	5.03322
	448	151	160	155	155.333	4.50925
	449	146	161	153	153.333	7.50555
	450	146	152	148	148.667	3.05505
	451	144	156	149	149.667	6.02771
	452	157	162	159	159.333	2.51661
	453	147	157	151	151.667	5.03322
	454	151	161	155	155.667	5.03322
	455	146	156	150	150.667	5.03322
	456	156	159	157	157.333	1.52753
	457	145	150	147	147.333	2.51661
	458	156	154	152	154	2
	459	115	132	123	123.333	8.5049
	460	161	164	162	162.333	1.52753
	461	154	164	160	159.333	5.03322
	462	154	153	153	153.333	0.57735
	463	158	163	161	160.667	2.51661
	464	142	147	145	144.667	2.51661
	465	151	152	152	151.667	0.57735
	466	151	159	155	155	4
	467	158	161	159	159.333	1.52753
	468	155	164	160	159.667	4.50925
	469	152	160	159	157	4.3589
	470	161	159	165	161.667	3.05505
	471	145	154	149	149.333	4.50925
	472	160	167	163	163.333	3.51188
	473	152	165	159	158.667	6.50641
	474	154	159	156	156.333	2.51661
	475	154	162	158	158	4
	476	162	167	164	164.333	2.51661
	477	155	166	160	160.333	5.50757
	478	156	149	152	152.333	3.51188
	479	147	160	153	153.333	6.50641
	480	162	160	161	161	1
2	481	150	145	147	147.333	2.51661	positive control	60	60	65
	482	149	144	145	146	2.64575	negative control	144	152	158
	483	148	149	148	148.333	0.57735
	484	156	152	154	154	2
	485	150	153	151	151.333	1.52753
	486	157	154	155	155.333	1.52753
	487	151	147	150	149.333	2.08167
	488	149	154	154	152.333	2.88675
	489	148	151	149	149.333	1.52753
	490	155	154	154	154.333	0.57735
	491	146	141	143	143.333	2.51661
	492	152	154	149	151.667	2.51661
	493	149	152	150	150.333	1.52753
	494	153	149	146	149.333	3.51188
	495	149	150	149	149.333	0.57735
	496	153	160	156	156.333	3.51188
	497	151	148	149	149.333	1.52753
	498	152	156	153	153.667	2.08167
	499	154	151	152	152.333	1.52753
	500	154	151	152	152.333	1.52753
	501	152	149	150	150.333	1.52753
	502	155	150	153	152.667	2.51661
	503	154	148	149	150.333	3.21455
	504	158	154	155	155.667	2.08167
	505	149	142	145	145.333	3.51188
	506	139	142	140	140.333	1.52753
	507	152	150	153	151.667	1.52753
	508	154	151	152	152.333	1.52753
	509	152	153	152	152.333	0.57735
	510	147	148	152	149	2.64575
	511	146	152	148	148.667	3.05505
	512	156	151	153	153.333	2.51661
	513	153	149	147	149.667	3.05505
	514	152	150	148	150	2
	515	153	148	150	150.333	2.51661
	516	130	121	110	120.333	10.0167
	517	152	148	144	148	4
	518	154	143	148	148.333	5.50757
	519	154	146	151	150.333	4.04145
	520	127	112	120	119.667	7.50555
	521	148	147	147	147.333	0.57735
	522	154	148	150	150.667	3.05505
	523	148	151	150	149.667	1.52753
	524	150	143	146	146.333	3.51188
	525	146	148	145	146.333	1.52753
	526	152	153	152	152.333	0.57735
	527	153	152	152	152.333	0.57735
	528	148	150	150	149.333	1.1547
	529	151	145	148	148	3
	530	147	153	151	150.333	3.05505
	531	153	146	150	149.667	3.51188
	532	151	152	151	151.333	0.57735
	533	152	158	151	153.667	3.78594
	534	147	142	145	144.667	2.51661
	535	152	151	151	151.333	0.57735
	536	154	144	148	148.667	5.03322
	537	146	156	150	150.667	5.03322
	538	148	141	144	144.333	3.51188
	539	146	152	148	148.667	3.05505
	540	145	152	148	148.333	3.51188
	541	151	150	150	150.333	0.57735
	542	154	147	151	150.667	3.51188
	543	147	148	147	147.333	0.57735
	544	152	149	150	150.333	1.52753
	545	145	151	150	148.667	3.21455
	546	147	148	147	147.333	0.57735
	547	145	147	151	147.667	3.05505
	548	152	142	146	146.667	5.03322
	549	139	143	143	141.667	2.3094
	550	132	127	129	129.333	2.51661
	551	149	154	151	151.333	2.51661
	552	148	143	145	145.333	2.51661
	553	147	146	146	146.333	0.57735
	554	156	149	152	152.333	3.51188
	555	146	155	150	150.333	4.50925
	556	145	150	147	147.333	2.51661
	557	150	147	150	149	1.73205
	558	149	145	148	147.333	2.08167
	559	151	146	148	148.333	2.51661
	560	151	148	149	149.333	1.52753
3	561	148	145	139	144	4.58258	positive control	63	54	58
	562	143	153	147	147.667	5.03322	negative control	155	156	149
	563	147	145	142	144.667	2.51661
	564	148	145	146	146.333	1.52753
	565	153	147	149	149.667	3.05505
	566	151	147	150	149.333	2.08167
	567	155	146	151	150.667	4.50925
	568	161	156	158	158.333	2.51661
	569	149	152	153	151.333	2.08167
	570	150	154	151	151.667	2.08167
	571	152	149	150	150.333	1.52753
	572	149	161	155	155	6
	573	156	147	152	151.667	4.50925
	574	154	148	150	150.667	3.05505
	575	158	151	154	154.333	3.51188
	576	155	154	154	154.333	0.57735
	577	151	149	156	152	3.60555
	578	151	148	150	149.667	1.52753
	579	151	146	148	148.333	2.51661
	580	153	156	154	154.333	1.52753
	581	153	146	149	149.333	3.51188
	582	155	152	153	153.333	1.52753
	583	152	151	151	151.333	0.57735
	584	152	153	153	152.667	0.57735
	585	56	52	54	54	2
	586	147	148	147	147.333	0.57735
	587	150	151	150	150.333	0.57735
	588	153	149	154	152	2.64575
	589	149	144	148	147	2.64575
	590	151	160	155	155.333	4.50925
	591	155	156	155	155.333	0.57735
	592	156	160	155	157	2.64575
	593	151	150	150	150.333	0.57735
	594	157	152	154	154.333	2.51661
	595	153	150	151	151.333	1.52753
	596	145	144	144	144.333	0.57735
	597	136	142	138	138.667	3.05505
	598	149	154	152	151.667	2.51661
	599	155	148	152	151.667	3.51188
	600	158	152	157	155.667	3.21455
	601	145	144	147	145.333	1.52753
	602	150	149	149	149.333	0.57735
	603	148	151	149	149.333	1.52753
	604	149	148	148	148.333	0.57735
	605	152	155	153	153.333	1.52753
	606	154	149	152	151.667	2.51661
	607	146	153	149	149.333	3.51188
	608	156	147	151	151.333	4.50925
	609	148	143	145	145.333	2.51661
	610	152	142	149	147.667	5.1316
	611	150	143	146	146.333	3.51188
	612	156	133	144	144.333	11.5036
	613	157	149	155	153.667	4.16333
	614	154	150	151	151.667	2.08167
	615	145	150	147	147.333	2.51661
	616	149	152	154	151.667	2.51661
	617	147	142	144	144.333	2.51661
	618	146	151	148	148.333	2.51661
	619	148	155	152	151.667	3.51188
	620	153	148	150	150.333	2.51661
	621	145	150	147	147.333	2.51661
	622	152	159	156	155.667	3.51188
	623	153	148	151	150.667	2.51661
	624	155	156	155	155.333	0.57735
	625	147	154	150	150.333	3.51188
	626	149	150	149	149.333	0.57735
	627	152	149	154	151.667	2.51661
	628	152	151	151	151.333	0.57735
	629	152	151	151	151.333	0.57735
	630	152	147	149	149.333	2.51661
	631	148	153	150	150.333	2.51661
	632	154	146	150	150	4
	633	151	144	147	147.333	3.51188
	634	143	150	146	146.333	3.51188
	635	152	151	151	151.333	0.57735
	636	149	148	153	150	2.64575
	637	137	153	144	144.667	8.02081
	638	157	152	154	154.333	2.51661
	639	152	150	147	149.667	2.51661
	640	147	157	153	152.333	5.03322
4	641	147	151	149	149	2	positive control	56	55	62
	642	148	155	151	151.333	3.51188	negative control	157	151	154
	643	148	153	150	150.333	2.51661
	644	143	154	149	148.667	5.50757
	645	139	152	145	145.333	6.50641
	646	146	153	149	149.333	3.51188
	647	153	148	150	150.333	2.51661
	648	142	157	150	149.667	7.50555
	649	149	154	151	151.333	2.51661
	650	149	146	147	147.333	1.52753
	651	149	154	151	151.333	2.51661
	652	146	149	147	147.333	1.52753
	653	151	149	152	150.667	1.52753
	654	153	157	155	155	2
	655	142	127	134	134.333	7.50555
	656	148	155	151	151.333	3.51188
	657	152	149	151	150.667	1.52753
	658	145	151	147	147.667	3.05505
	659	150	157	154	153.667	3.51188
	660	151	148	149	149.333	1.52753
	661	153	149	153	151.667	2.3094
	662	141	153	146	146.667	6.02771
	663	146	151	149	148.667	2.51661
	664	154	135	144	144.333	9.50438
ICCB compounds plate 1	665	142	137	140	139.667	2.51661	positive control	59	65	51
	666	136	146	147	143	6.08276	negative control	148	152	153
	667	135	137	138	136.667	1.52753
	668	140	136	148	141.333	6.1101
	669	137	138	144	139.667	3.78594
	670	130	144	149	141	9.84886
	671	146	138	145	143	4.3589
	672	141	144	137	140.667	3.51188
	673	145	142	137	141.333	4.04145
	674	146	143	138	142.333	4.04145
	675	138	139	132	136.333	3.78594
	676	147	141	137	141.667	5.03322
	677	147	144	143	144.667	2.08167
	678	152	153	155	153.333	1.52753
	679	155	148	143	148.667	6.02771
	680	156	153	152	153.667	2.08167
	681	146	142	139	142.333	3.51188
	682	138	142	147	142.333	4.50925
	683	147	142	139	142.667	4.04145
	684	160	153	147	153.333	6.50641
	685	146	143	142	143.667	2.08167
	686	152	155	160	155.667	4.04145
	687	149	152	154	151.667	2.51661
	688	156	147	139	147.333	8.5049
	689	164	158	153	158.333	5.50757
	690	153	134	146	144.333	9.60902
	691	154	144	137	145	8.544
	692	159	159	160	159.333	0.57735
	693	159	153	148	153.333	5.50757
	694	157	154	150	153.667	3.51188
	695	147	147	148	147.333	0.57735
	696	160	135	141	145.333	13.0512
	697	138	132	126	132	6
	698	168	156	146	156.667	11.0151
	699	149	146	145	146.667	2.08167
	700	158	155	151	154.667	3.51188
	701	147	143	149	146.333	3.05505
	702	160	156	151	155.667	4.50925
	703	164	155	145	154.667	9.50438
	704	157	151	146	151.333	5.50757
	705	156	140	135	143.667	10.9697
	706	156	144	139	146.333	8.73689
	707	144	159	155	152.667	7.76745
	708	165	156	148	156.333	8.5049
	709	153	160	147	153.333	6.50641
	710	150	150	151	150.333	0.57735
	711	144	140	136	140	4
	712	151	140	130	140.333	10.504
	713	155	148	143	148.667	6.02771
	714	151	154	159	154.667	4.04145
	715	158	150	144	150.667	7.02377
	716	161	155	151	155.667	5.03322
	717	157	151	144	150.667	6.50641
	718	148	148	149	148.333	0.57735
	719	155	149	142	148.667	6.50641
	720	148	135	142	141.667	6.50641
	721	143	140	136	139.667	3.51188
	722	135	141	151	142.333	8.0829
	723	133	137	142	137.333	4.50925
	724	153	158	143	151.333	7.63763
	725	155	149	144	149.333	5.50757
	726	156	152	149	152.333	3.51188
	727	151	140	138	143	7
	728	148	132	136	138.667	8.32666
	729	155	149	139	147.667	8.0829
	730	138	132	127	132.333	5.50757
	731	147	142	138	142.333	4.50925
	732	143	150	159	150.667	8.02081
	733	146	141	136	141	5
	734	156	156	157	156.333	0.57735
	735	145	143	142	143.333	1.52753
	736	161	153	143	152.333	9.0185
	737	146	143	141	143.333	2.51661
	738	151	146	142	146.333	4.50925
	739	147	140	139	142	4.3589
	740	154	148	141	147.667	6.50641
	741	148	145	141	144.667	3.51188
	742	144	149	155	149.333	5.50757
	743	150	138	146	144.667	6.1101
	744	155	148	140	147.667	7.50555
ICCB compounds plate 2	745	145	138	142	141.667	3.51188	positive control	62	67	58
	746	157	152	146	151.667	5.50757	negative control	150	151	154
	747	146	143	149	146	3
	748	140	149	155	148	7.54983
	749	140	137	135	137.333	2.51661
	750	147	153	137	145.667	8.0829
	751	134	143	153	143.333	9.50438
	752	148	137	141	142	5.56776
	753	148	148	147	147.667	0.57735
	754	143	153	161	152.333	9.0185
	755	148	136	144	142.667	6.1101
	756	152	150	137	146.333	8.14453
	757	139	144	152	145	6.55744
	758	163	158	154	158.333	4.50925
	759	155	150	146	150.333	4.50925
	760	139	144	150	144.333	5.50757
	761	136	147	141	141.333	5.50757
	762	160	155	158	157.667	2.51661
	763	155	151	148	151.333	3.51188
	764	153	149	157	153	4
	765	158	155	156	156.333	1.52753
	766	141	148	145	144.667	3.51188
	767	148	152	146	148.667	3.05505
	768	157	150	153	153.333	3.51188
	769	146	151	149	148.667	2.51661
	770	152	149	150	150.333	1.52753
	771	153	140	147	146.667	6.50641
	772	158	147	152	152.333	5.50757
	773	146	149	148	147.667	1.52753
	774	164	155	159	159.333	4.50925
	775	153	148	150	150.333	2.51661
	776	150	135	143	142.667	7.50555
	777	160	141	150	150.333	9.50438
	778	159	155	160	158	2.64575
	779	147	152		149.5	3.53553
	780	150	146	143	146.333	3.51188
positive control	781	71	69	56	65.3333	8.14453
	782	57	54	52	54.3333	2.51661
	783	59	55	62	58.6667	3.51188
	784	72	65	61	66	5.56776
	785	59	77	68	68	9
	786	55	59	63	59	4
	787	60	60	65	61.6667	2.88675
	788	63	54	58	58.3333	4.50925
	789	56	55	62	57.6667	3.78594
	790	59	65	51	58.3333	7.02377
	791	62	67	58	62.3333	4.50925
	792	52	53	61	55.3333	4.93288
negative control	793	157	156	163	158.667	3.78594
	794	150	154	159	154.333	4.50925
	795	163	150	157	156.667	6.50641
	796	158	158	162	159.333	2.3094
	797	152	149	153	151.333	2.08167
	798	159	166	151	158.667	7.50555
	799	144	152	158	151.333	7.02377
	800	155	156	149	153.333	3.78594
	801	157	151	154	154	3
	802	148	152	153	151	2.64575
	803	150	151	154	151.667	2.08167
	804	145	155	149	149.667	5.03322
