# Supplementary material for: Identification and Analysis of Novel Inhibitors against NS3 Helicase and NS5B RNA-Dependent RNA Polymerase from Hepatitis C Virus 1b (Con1)
Source: Front Microbiol. 2017 Nov 2;8:2153. doi: 10.3389/fmicb.2017.02153 (PMC5701637; doi:10.3389/fmicb.2017.02153)
Supplement: Supplementary file 2 [file Data_Sheet_2.XLSX]

## Sheet: Sheet1
plate	sample No.	FI
ICCB compounds 1	1	27536
	2	28585
	3	30619
	4	26224
	5	31014
	6	27720
	7	27785
	8	27019
	9	26337
	10	28933
	11	28834
	12	33551
	13	25032
	14	26410
	15	26982
	16	25752
	17	28383
	18	27461
	19	34580
	20	30389
	21	26662
	22	27758
	23	26832
	24	26131
	25	26809
	26	26384
	27	20919
	28	27361
	29	27164
	30	32545
	31	31052
	32	27200
	33	32131
	34	27502
	35	29811
	36	28447
	37	36727
	38	25212
	39	4077
	40	23738
	41	30957
	42	27221
	43	30510
	44	27907
	45	33419
	46	28717
	47	26355
	48	29701
	49	23608
	50	29545
	51	29552
	52	30762
	53	27536
	54	28927
	55	25233
	56	33580
	57	30108
	58	27996
	59	28942
	60	26935
	61	28380
	62	29747
	63	24116
	64	27688
	65	28101
	66	30344
	67	31734
	68	30026
	69	29805
	70	28486
	71	30658
	72	27334
	73	30441
	74	31462
	75	28617
	76	30255
	77	28481
	78	29560
	79	26859
	80	30744
	81	25660
	82	27403
	83	26817
	84	27924
	85	27316
	86	25002
	87	23528
ICCB compounds 2	88	36720
	89	32723
	90	31082
	91	33969
	92	27681
	93	30453
	94	2217
	95	32147
	96	35860
	97	34152
	98	28194
	99	28460
	100	34814
	101	26130
	102	31235
	103	34754
	104	28456
	105	28489
	106	33281
	107	27674
	108	36218
	109	30838
	110	28165
	111	28903
	112	33852
	113	29098
	114	36976
	115	31698
	116	26019
compounds derived from fungi 1	117	34584
	118	33557
	119	31934
	120	32941
	121	31291
	122	37298
	123	32888
	124	29686
	125	35172
	126	35376
	127	36235
	128	30651
	129	29395
	130	30831
	131	31625
	132	36601
	133	31023
	134	33567
	135	32061
	136	30278
	137	32600
	138	32205
	139	33300
	140	36309
	141	34356
	142	33443
	143	31022
	144	31303
	145	31572
	146	29706
	147	30820
	148	30386
	149	33031
	150	35191
	151	32415
	152	30998
	153	29543
	154	34316
	155	34456
	156	34909
compounds derived from fungi 2	157	35109
	158	27989
	159	30560
	160	27770
	161	27951
	162	26592
	163	26436
	164	27286
	165	26228
	166	26173
	167	26860
	168	30125
	169	28138
	170	26034
	171	26887
	172	25741
	173	27075
	174	30812
	175	27041
	176	28917
	177	25880
	178	25028
	179	27455
	180	24202
	181	26508
	182	30398
	183	27047
	184	28162
	185	23485
	186	24529
	187	31060
	188	25749
	189	34847
	190	26973
	191	28227
	192	24509
	193	30229
	194	28792
	195	29022
	196	26266
	197	29420
	198	24858
	199	25900
	200	30195
	201	28154
	202	29423
	203	31269
	204	26383
	205	26571
	206	29965
	207	25382
	208	31430
	209	29807
	210	32094
	211	26223
	212	30407
	213	28786
	214	25634
	215	30564
	216	36281
	217	34584
	218	33557
	219	31934
	220	32941
	221	31291
	222	37298
	223	32888
	224	29686
	225	35172
	226	35376
	227	36235
	228	30651
	229	29395
	230	30831
	231	31625
	232	26601
	233	31023
	234	33567
	235	32061
	236	30278
	237	32600
	238	32205
	239	33300
	240	36309
	241	34356
	242	33443
	243	31022
	244	31303
	245	31572
	246	29706
	247	30820
	248	30386
	249	33031
	250	35191
	251	32415
	252	30998
	253	29543
	254	24316
	255	34456
	256	34909
DGW	257	32543
	258	32157
	259	35100
	260	31671
	261	32370
	262	29980
	263	33573
	264	33904
	265	29487
	266	33310
	267	30284
	268	30460
	269	31379
	270	32808
	271	33392
	272	33896
	273	29605
	274	30062
	275	30963
	276	29806
	277	30495
	278	31936
	279	30068
	280	30400
	281	35410
	282	30524
	283	28961
	284	29366
	285	26076
	286	30268
	287	32133
	288	31491
	289	31233
	290	30923
	291	32717
	292	30439
	293	32948
	294	34621
	295	30008
	296	30257
	297	31903
	298	30575
	299	35859
	300	30786
	301	30575
	302	32088
	303	30204
	304	32580
	305	32677
	306	29027
	307	36634
	308	30518
	309	29914
	310	30136
	311	30760
	312	32095
	313	29787
	314	31375
	315	29536
	316	29916
2	317	31949
	318	31472
	319	31265
	320	27025
	321	30632
	322	31826
	323	31387
	324	32117
	325	31469
	326	31828
	327	31244
	328	30949
	329	30383
	330	31408
	331	31832
	332	31136
	333	32185
	334	34726
	335	31728
	336	28465
	337	29863
	338	30397
	339	31418
	340	32597
	341	30723
	342	31775
	343	31515
	344	31413
	345	25061
	346	26885
	347	32095
	348	32426
	349	31627
	350	31393
	351	32947
	352	30289
	353	31351
	354	28900
	355	32049
	356	32939
	357	31819
	358	33305
	359	31111
	360	31660
	361	27806
	362	31550
	363	32418
	364	20042
	365	31718
	366	31147
	367	31987
	368	31288
	369	28945
	370	31693
	371	20191
	372	32967
	373	31372
	374	29991
	375	31783
	376	31635
	377	30261
	378	20254
	379	20349
	380	26348
	381	30701
	382	30763
	383	31460
	384	33167
	385	31267
	386	31944
	387	32423
	388	29374
	389	27354
	390	31694
	391	31516
	392	34817
	393	31688
	394	31800
	395	31625
	396	20041
3	397	34348
	398	31320
	399	32210
	400	28993
	401	29546
	402	29978
	403	32190
	404	32464
	405	29464
	406	36710
	407	32208
	408	30777
	409	31878
	410	27608
	411	32293
	412	33430
	413	32855
	414	33432
	415	29740
	416	30259
	417	31018
	418	27356
	419	31972
	420	31156
	421	32111
	422	29726
	423	30841
	424	28268
	425	27069
	426	28307
	427	26609
	428	27009
	429	32675
	430	35636
	431	31131
	432	12443
	433	28461
	434	28131
	435	30517
	436	30466
	437	25572
	438	29067
	439	30777
	440	30233
	441	25434
	442	29808
	443	23167
	444	24250
	445	29544
	446	33003
	447	25631
	448	28584
	449	27272
	450	29105
	451	32985
	452	40269
	453	31950
	454	24577
	455	27097
	456	25475
	457	34574
	458	40378
	459	31687
	460	24929
	461	29169
	462	23203
	463	30387
	464	35904
	465	33536
	466	27684
	467	34338
	468	31172
positive control	469	4786
	470	3282
	471	5679
	472	5085
	473	5679
	474	5085
	475	4246
	476	6065
	477	4639
	478	5803
	479	2969
	480	5506
negative control	481	28625
	482	33914
	483	33195
	484	27364
	485	37512
	486	30845
	487	30761
	488	31281
	489	37512
	490	31281
	491	35898
	492	37184
	493	36725
